# Supplementary material for: Risk Factors for COVID-19 Morbidity and Mortality in Institutionalised Elderly People
Source: Int J Environ Res Public Health. 2021 Sep 28;18(19):10221. doi: 10.3390/ijerph181910221 (PMC8507792; doi:10.3390/ijerph181910221)
Supplement: Supplementary file 1 [file ijerph-18-10221-s001.zip]

Archive with 1 entries (1 files):
- ijerph-1319464-supplementary.pdf
